# Supplementary material for: Phytochemical Profile, GC-MS Profiling and In Vitro Evaluation of Some Biological Applications of the Extracts of Origanum syriacum L. and Cousinia libanotica D.C
Source: Plants (Basel). 2024 Jan 3;13(1):137. doi: 10.3390/plants13010137 (PMC10780604; doi:10.3390/plants13010137)
Supplement: Supplementary file 1 [file plants-13-00137-s001.zip]

Archive with 1 entries (1 files):
- plants-2762888 Supplemantary Materials.pdf
